# Supplementary material for: Thermodynamic Study of Formamidinium Lead Iodide (CH5N2PbI3) from 5 to 357 K
Source: Entropy (Basel). 2022 Jan 18;24(2):145. doi: 10.3390/e24020145 (PMC8871434; doi:10.3390/e24020145)
Supplement: Supplementary file 1 [file entropy-24-00145-s001.zip]

Archive with 1 entries (1 files):
- entropy-1537793-supplementary.pdf
